# Supplementary material for: Silanised Fluoride Hydrotalcites as Functional and Multicomponent Fillers for Dental Composites
Source: Biomimetics (Basel). 2025 Jun 12;10(6):398. doi: 10.3390/biomimetics10060398 (PMC12190227; doi:10.3390/biomimetics10060398)
Supplement: Supplementary file 1 [file biomimetics-10-00398-s001.zip]

Archive with 1 entries (1 files):
- biomimetics-3606971-supplementary.pdf
